# Supplementary material for: Conserved microbiota among young Heliconius butterfly species
Source: PeerJ. 2018 Oct 2;6:e5502. doi: 10.7717/peerj.5502 (PMC6173163; doi:10.7717/peerj.5502)
Supplement: Table S1 [file peerj-06-5502-s001.xlsx]

## Sheet: Supplementary-table2-statsreads
Supplementary Table 2. Number of reads and OTUs per butterfly species
SAMPLE ID	SEX	SPECIES	READS	OTUs
CF23	Female	cydno	4813	80
CF30			5266	116
CF37			8259	84
CM102	Male		5719	82
CM25			4792	82
CM38			12271	130
DF83	Female	doris	5076	101
DF84			5663	60
DM85	Male		2579	63
DM92			10402	112
DM93			8011	127
HF28	Female	hecale_melicerta	12776	114
HF73			5570	89
HM24	Male		6248	72
HM44			13744	186
HM63			10906	145
IF27	Female		6991	108
IF32		ismenius_boulleti	7040	129
IM105	Male		7713	70
IM69			7219	127
MMF39	Female		8207	114
MMF41		melpomene_malleti	5528	88
MMF72			7418	92
MMM42	Male		10406	109
MMM47			8617	82
MMM48			8393	126
MRF43	Female		7520	114
MRF75		melpomene_rosina	9339	136
MRF89			7280	118
MRM46	Male		552	29
MRM50			5818	56
MRM59			11912	138
SF34	Female	sara	6552	77
SF64			10141	133
SF65			7142	122
SM79	Male		10379	114
SM80			9697	116
SM82			9128	84
